# Supplementary material for: Growth differentiation factor-15 levels and the risk of contrast induced nephropathy in patients with acute myocardial infarction undergoing percutaneous coronary intervention: A retrospective observation study
Source: PLoS One. 2018 May 23;13(5):e0197609. doi: 10.1371/journal.pone.0197609 (PMC5965881; doi:10.1371/journal.pone.0197609)
Supplement: S1 Table — HBP = high blood pressure, SBP = systolic blood pressure, DBP = diastolic blood pressure, HR = heart rate, WBC = white blood cell count, CR = creatinine, GDF-15 = growth differentiation factor-15, CIN = contrast-induced nephropathy, MACE = major adverse clinical events, EF = ejection fraction. (XLSX) [file pone.0197609.s001.xlsx]

## Sheet: CIN - ����
id	AGE	MALE	SMOKE	DRINK	HBP	DM	SBP	DBP	HR	WBC	CR	GDF15	CIN	DEAD	DEADTIME	MACE	MACETIME	ef
1	51	1	0	0	1	1	120	78	97	7.45	49.7	917.01	0	0	30	0	30	50
2	53	1	1	0	1	1	127	83	61	16.08	87.3	864.32	0	0	30	0	30	43
3	86	1	0	0	0	0	149	114	100	3.82	94.3	770.42	0	0	30	0	30	59
4	66	1	1	0	1	0	111	62	88	3.35	75.9	857.08	0	0	30	0	30	50
5	49	1	1	0	0	0	153	104	107	7.54	99.3	756.24	0	0	30	0	30	50
6	79	1	1	1	1	1	141	100	96	5.37	108.1	1909.45	1	0	30	0	30	47
7	84	1	0	0	0	0	107	67	88	8.55	161.2	1246.37	1	0	30	0	30	46
8	65	1	0	0	0	1	91	51	63	7.82	89	910.7	0	0	30	0	30	53
9	55	1	0	0	0	0	142	109	91	7.86	87.7	1477.24	0	0	30	0	30	44
10	62	0	0	0	1	0	102	59	109	7.66	76.8	936.61	0	0	30	0	30	47
11	75	1	1	1	0	0	124	82	85	6.88	80.8	948.77	0	0	30	0	30	47
12	72	1	1	0	1	1	99	56	103	4.52	121.2	1251.44	1	0	30	0	30	28
13	55	1	1	0	0	0	92	53	69	8.52	112.1	1982.86	1	0	30	0	30	54
14	75	1	1	0	1	0	146	107	65	12.26	141.8	1390.36	1	1	5	1	5	54
15	87	1	1	0	0	0	111	73	82	4.89	127.9	1509.8	1	1	7	1	7	56
16	48	1	1	1	0	0	94	58	64	12.08	103	954.21	0	0	30	0	30	55
17	67	1	0	0	1	0	92	50	68	12.87	91.1	998.49	0	0	30	0	30	40
18	90	0	0	0	0	0	111	64	103	5.4	73.4	1049.29	0	0	30	0	30	51
19	78	1	1	0	0	0	101	64	66	5.56	99.9	696.58	0	0	30	0	30	53
20	59	1	1	0	1	0	149	106	64	16.82	95.9	1191.01	0	0	30	0	30	51
21	57	1	1	0	1	0	94	60	61	8.64	86	809.8	0	0	30	0	30	47
22	67	1	0	0	1	0	144	101	77	7.26	103.8	1210.34	0	0	30	0	30	52
23	77	1	1	1	0	0	118	76	107	9.3	88	1180.98	0	0	30	0	30	45
24	52	1	1	0	1	0	124	78	71	11.24	78.4	958.81	0	0	30	0	30	45
25	77	0	0	0	0	1	92	49	91	11.62	82.3	776.5	0	0	30	0	30	53
26	65	1	0	0	1	0	105	68	71	8.83	96.6	1426.88	0	0	30	0	30	65
27	44	1	1	0	1	0	132	86	105	9.54	128.2	1030.79	1	0	30	0	30	24
28	67	1	1	1	1	0	138	94	73	6.74	137.7	1230.54	1	0	30	0	30	54
29	63	1	0	1	1	0	97	59	66	6.27	63.5	915.77	0	0	30	0	30	51
30	52	1	1	1	1	1	94	50	108	6.3	57.4	1676.62	0	0	30	0	30	53
31	70	1	0	0	0	0	123	86	108	8.71	136.3	1044.65	1	0	30	0	30	52
32	89	1	0	0	1	0	123	82	104	8.43	170.3	1244.9	1	0	30	0	30	55
33	37	1	1	1	0	0	133	88	99	12.92	76.1	819.7	0	0	30	0	30	57
34	78	1	1	0	1	1	138	93	85	8.56	100.6	1233.94	0	0	30	0	30	46
35	57	0	0	0	1	0	95	46	73	13.19	87.3	746.37	0	0	30	0	30	47
36	74	0	0	0	1	0	142	95	73	10.56	94.5	1293.29	1	0	30	0	30	50
37	58	1	1	1	1	0	108	61	94	7.45	110.6	708.13	0	0	30	0	30	46
38	49	1	1	1	0	0	91	47	94	7.99	108.2	896.36	0	0	30	0	30	57
39	61	1	1	0	0	0	125	81	98	10.71	103.3	1304.44	1	0	30	0	30	46
40	64	1	1	1	0	0	148	115	79	5.99	89.4	810.34	0	0	30	0	30	57
41	61	1	1	0	0	1	133	90	91	6.88	94.7	1308.17	1	0	30	0	30	55
42	72	0	0	0	1	1	126	82	101	12.06	172.9	1013.36	1	0	30	0	30	24
43	73	1	1	0	0	0	130	81	88	7.01	92.6	974.08	0	0	30	0	30	58
44	81	0	0	0	0	0	121	88	78	6.37	103.2	1010.7	1	1	14	1	14	47
45	40	1	1	0	0	0	99	60	65	8.95	84.7	886.78	0	0	30	0	30	52
46	37	1	1	1	1	0	114	67	91	5.62	146.6	1699.46	1	1	2	1	2	61
47	84	1	0	0	0	0	95	61	63	8.04	122.4	835.4	1	0	30	0	30	35
48	66	1	1	0	1	0	120	84	84	10.53	104	788.72	0	0	30	0	30	46
49	38	1	1	0	0	0	159	120	67	15.38	90	835.35	0	0	30	0	30	58
50	56	1	1	0	1	1	130	93	62	9.92	104.2	2022.24	1	1	2	1	2	40
51	69	0	0	0	1	0	152	107	91	7.82	111.6	813.45	1	0	30	0	30	40
52	59	0	0	0	1	1	109	77	77	11.77	55.4	1285.86	0	0	30	0	30	40
53	63	0	0	0	1	1	96	63	94	4.76	44.4	859.91	0	0	30	0	30	53
54	54	1	1	0	1	0	123	76	90	4.81	234.1	1172.99	1	0	30	0	30	32
55	69	0	0	0	1	0	146	114	70	6.24	46.6	864.37	0	0	30	0	30	53
56	57	1	1	0	1	1	129	97	84	8.44	89.1	837.69	0	0	30	0	30	55
57	49	1	1	0	1	0	100	57	109	7.89	138	1066.41	1	0	30	0	30	50
58	76	1	1	0	1	1	146	105	72	12.48	98	2130.85	1	1	4	1	4	52
59	50	1	1	0	0	0	132	86	82	10.24	90.7	742.73	0	0	30	0	30	58
60	66	1	0	0	1	1	158	115	86	5.8	110.5	934.59	0	0	30	0	30	40
61	48	1	1	1	1	0	115	77	67	16.37	62.5	801.66	0	0	30	0	30	54
62	52	1	1	1	1	0	156	125	63	4.85	72.3	1268.53	0	0	30	1	4	55
63	64	1	1	1	0	1	123	90	63	7.93	63.3	1025.88	0	1	1	1	1	52
64	60	1	0	0	0	0	149	113	63	9.19	82.7	1354.42	0	0	30	0	30	55
65	43	1	0	0	0	0	98	53	64	9.83	74	794.87	0	0	30	0	30	46
66	60	1	1	0	1	0	153	104	71	9.35	52.4	890.72	0	0	30	0	30	56
67	75	1	1	0	0	0	127	80	67	15.62	104.8	725.32	0	0	30	0	30	51
68	81	0	0	0	0	0	137	107	88	12.43	54.9	946.63	0	0	30	0	30	55
69	70	0	0	0	1	0	131	99	79	10.45	51.7	797.95	0	0	30	0	30	56
70	63	0	0	0	0	0	97	65	61	4.74	36.6	579.22	0	0	30	0	30	63
71	58	1	0	0	1	1	142	107	79	10.36	103.6	1077.21	0	0	30	0	30	47
72	77	0	0	0	1	1	115	78	91	6.43	75	807.24	0	0	30	0	30	20
73	69	1	1	1	0	0	120	83	78	7.3	57.2	1080.64	0	0	30	0	30	54
74	36	1	1	0	0	0	117	80	101	13.29	76.6	950.6	0	0	30	0	30	46
75	57	1	1	0	0	0	149	117	79	11.89	63.2	836.36	0	0	30	0	30	52
76	53	1	1	0	1	0	144	103	93	14.1	84	813.45	0	0	30	0	30	56
77	92	0	0	0	0	0	96	57	102	14.6	93.2	916.96	1	0	30	0	30	39
78	62	1	0	0	0	1	135	90	87	8.6	87.4	1197.47	0	0	30	0	30	48
79	65	1	0	1	1	0	117	79	88	5.52	68.6	369.22	0	0	30	0	30	51
80	79	0	0	0	1	0	147	114	64	13.72	133	1160.75	1	0	30	0	30	32
81	88	1	0	0	0	0	101	53	79	9.48	74.9	1144.82	0	0	30	0	30	36
82	77	1	0	1	1	0	113	76	79	4.4	78.2	1300.07	0	0	30	0	30	42
83	43	1	0	0	0	0	121	78	68	14.95	82.8	1502.7	0	0	30	0	30	59
84	52	1	1	1	1	0	113	70	73	7.8	65.1	670.98	0	0	30	0	30	53
85	48	1	1	0	0	0	157	107	78	16.2	74.1	1720.05	0	0	30	0	30	43
86	71	1	1	0	1	0	102	57	97	11.28	51.9	1231.38	0	0	30	0	30	55
87	50	1	0	0	1	0	94	62	100	10.36	56.2	1244.02	0	0	30	0	30	62
88	64	0	0	0	1	1	154	123	88	10.33	55.1	1295.36	0	0	30	0	30	50
89	36	1	1	0	1	0	122	76	106	13.88	62.9	1240.16	0	0	30	0	30	42
90	67	0	0	0	1	1	124	92	102	9.34	73.8	810.34	0	0	30	0	30	49
91	82	1	1	1	1	0	145	114	101	5.17	48.2	841.73	0	0	30	0	30	55
92	75	1	1	0	1	1	114	83	80	10.62	60.4	750.6	0	0	30	0	30	50
93	64	1	1	0	1	0	140	97	76	13.2	91.2	1120	0	0	30	0	30	51
94	100	0	0	0	1	0	113	82	70	10.69	125.6	1497.47	1	0	30	0	30	50
95	64	1	1	0	1	0	131	88	66	12.57	69.2	748.77	0	0	30	0	30	38
96	76	1	0	0	1	0	118	76	107	12.12	68.7	909.45	0	0	30	0	30	53
97	65	0	0	0	1	1	147	103	107	8.35	75	1127.7	0	1	17	1	17	52
98	67	1	1	0	1	0	124	94	80	8.53	77.3	679.46	0	0	30	0	30	47
99	75	1	0	0	1	1	130	90	105	15.6	78.3	632.24	0	0	30	0	30	29
100	83	1	0	0	1	0	127	94	64	7.62	43.7	877.21	0	0	30	0	30	38
101	52	1	0	0	0	0	118	85	104	10.43	74.1	802.72	0	0	30	0	30	68
102	74	0	0	0	1	1	98	55	79	12.75	49.9	946.25	0	0	30	0	30	50
103	76	0	0	0	0	0	119	87	103	4.22	44.8	906.44	0	0	30	0	30	41
104	79	1	1	0	0	0	110	73	76	10.98	110.9	1296.28	1	0	30	0	30	57
105	51	0	0	0	1	1	133	100	89	6.62	42.7	853.28	0	0	30	0	30	44
106	73	1	1	0	1	1	144	94	85	12.91	75.4	923.49	0	0	30	0	30	66
107	73	1	1	0	1	0	124	90	108	6.57	91.6	800.27	0	0	30	0	30	49
108	55	1	1	0	0	0	153	109	98	11.9	63	631.41	0	0	30	0	30	54
109	55	1	1	0	0	0	110	66	80	8.24	70.3	1459.29	0	0	30	0	30	60
110	77	1	0	1	0	1	92	45	75	6.97	54.2	1443.98	0	0	30	0	30	59
111	74	1	1	1	0	0	97	63	89	10.13	55	832.25	0	0	30	0	30	38
112	74	0	0	0	1	1	144	98	84	5.56	72.2	1139.27	1	0	30	0	30	45
113	50	1	1	0	1	0	127	96	97	5	65.3	1864.28	0	0	30	0	30	65
114	76	0	0	0	1	0	106	61	77	6.35	71.1	774.29	0	0	30	0	30	40
115	76	1	1	0	1	1	99	61	87	9	64	835.28	0	0	30	0	30	48
116	55	1	1	0	0	0	150	107	110	7	70.3	864.86	0	0	30	0	30	30
117	79	1	1	0	1	1	113	77	73	6.37	77.9	776.62	0	0	30	0	30	25
118	70	1	1	0	1	0	134	94	86	10.44	68.2	696.58	0	0	30	0	30	37
119	28	1	1	0	0	0	118	87	88	15.06	74	561.49	0	0	30	0	30	52
120	51	1	1	0	1	0	109	79	88	9.65	74.3	641.32	0	0	30	0	30	43
121	61	1	0	0	0	0	151	117	92	5.51	50.4	813.7	0	0	30	0	30	55
122	86	1	0	0	0	0	100	62	78	5.68	65	1264.28	0	0	30	0	30	42
123	48	0	0	0	0	0	140	106	101	10.71	42.3	1465.96	0	0	30	0	30	43
124	51	1	0	0	1	0	137	96	78	8.09	80.5	936.6	0	0	30	0	30	58
125	81	1	0	0	1	0	141	107	85	11.72	68.1	459.29	0	0	30	0	30	50
126	44	1	1	0	0	0	93	51	66	10.36	64.2	872.99	0	0	30	0	30	45
127	45	1	0	0	1	0	149	100	69	4.66	84.9	819.43	0	0	30	0	30	60
128	77	0	0	0	1	1	145	97	61	14.67	127.7	1857.55	1	0	30	0	30	27
129	60	1	1	0	1	0	93	47	106	15.28	80.7	714.58	0	0	30	0	30	44
130	57	1	1	0	0	0	113	80	72	10.87	73.6	689.19	0	0	30	0	30	54
131	81	1	0	0	1	0	99	53	68	6.65	126.8	1286.45	1	0	30	0	30	41
132	65	1	1	1	1	1	111	62	90	14.3	89.1	648.43	0	0	30	0	30	41
133	67	1	0	0	0	0	104	68	66	5.99	57.9	631.41	0	0	30	0	30	59
134	76	0	0	0	1	0	105	60	108	5.63	53.9	824.84	0	0	30	0	30	54
135	63	1	1	0	1	0	151	117	82	10.19	51.8	886.39	0	0	30	0	30	50
136	84	0	0	0	1	0	155	112	61	7.22	47.9	1202.7	0	0	30	0	30	52
137	73	1	0	0	1	0	156	118	100	7.86	86.1	806.31	0	0	30	0	30	57
138	86	0	0	0	1	0	93	62	64	6.65	66.9	535.1	0	0	30	0	30	43
139	82	0	0	0	0	0	100	53	79	7.74	70.6	568.96	0	0	30	0	30	38
140	70	0	0	0	0	0	124	77	67	10.78	48.7	876.9	0	0	30	0	30	53
141	80	1	1	0	0	0	115	71	90	10.46	66.4	897.47	0	0	30	0	30	51
142	87	0	0	0	1	0	159	124	106	11.81	63.5	913.31	0	0	30	0	30	53
143	68	1	1	0	0	0	116	72	101	12.69	84.2	835.4	0	0	30	0	30	46
144	68	0	0	0	1	1	118	70	108	7.13	76.7	874.97	0	0	30	0	30	57
145	73	1	0	0	1	0	91	51	108	7.37	128	866.54	1	0	30	0	30	54
146	45	1	1	0	1	0	113	64	100	6.74	126	838.36	1	0	30	0	30	44
147	68	1	0	0	1	0	109	59	62	7.06	77.7	733.34	0	0	30	0	30	48
148	62	1	0	0	1	0	111	72	98	6	73.8	648.43	0	0	30	0	30	50
149	54	1	1	1	1	1	132	99	81	9.99	95.5	531.41	0	0	30	0	30	38
150	66	0	0	0	1	1	107	77	106	15.5	91	624.84	0	0	30	0	30	53
151	60	1	0	0	0	0	129	85	95	5.68	68.2	486.39	0	0	30	0	30	60
152	68	1	0	0	1	1	146	108	68	6.95	71	502.7	0	0	30	0	30	56
153	57	0	0	0	1	0	133	96	80	11.61	55.6	806.31	0	0	30	0	30	51
154	77	0	0	0	0	1	131	83	72	9.26	63.3	835.1	0	0	30	0	30	46
155	62	1	1	0	1	0	90	50	84	6.21	64.6	768.96	0	0	30	0	30	53
156	69	0	0	0	0	1	129	97	80	9.02	65.4	876.9	0	0	30	0	30	38
157	85	1	1	0	1	0	92	54	99	9.23	133.6	1297.47	1	0	30	0	30	30
158	67	1	1	0	1	1	127	86	67	11.15	64.9	813.31	0	0	30	0	30	50
159	68	0	0	0	1	1	119	77	110	8.67	64.1	835.4	0	0	30	0	30	48
160	42	1	1	1	0	0	147	106	62	7.39	80.3	974.97	0	0	30	0	30	56
161	51	1	0	0	1	0	99	58	64	13.06	78	866.54	0	0	30	0	30	46
162	66	1	1	1	1	0	118	70	109	12.5	87.6	338.36	0	0	30	0	30	54
163	62	1	0	0	0	1	116	78	74	5.73	41.6	833.34	0	0	30	0	30	54
164	91	1	0	0	1	0	136	103	72	7.4	181.8	916.02	1	0	30	0	30	56
165	70	1	0	0	1	0	94	50	70	6.44	70.6	737.45	0	0	30	0	30	57
166	73	1	0	0	1	1	143	99	94	5.91	98	1205.06	0	0	30	0	30	52
167	78	1	1	1	0	0	131	92	69	3.47	74.8	1295.36	0	1	2	1	2	62
168	70	1	0	0	1	0	128	92	71	6.79	143.3	1462.75	1	1	30	1	1	37
169	65	1	1	1	0	1	160	124	64	9	57.7	1627.57	0	0	30	0	30	56
170	68	0	0	0	1	0	107	59	80	9.8	50	521.78	0	0	30	0	30	35
171	64	0	0	0	0	0	123	92	100	6.51	58.9	1226.88	0	0	30	0	30	40
172	56	1	1	1	0	0	123	75	85	7.47	63	829.1	0	0	30	0	30	58
173	67	1	0	0	0	1	108	69	81	12.53	85.3	418.59	0	0	30	0	30	46
174	61	1	1	0	1	1	141	93	79	6.94	112.6	561.34	0	0	30	0	30	64
175	58	1	1	0	0	0	118	76	75	8.57	83	949.9	0	0	30	0	30	45
176	74	1	1	0	1	0	107	65	81	6.82	101.1	612.93	0	0	30	0	30	43
177	75	0	1	0	1	0	106	74	83	7.96	69.8	898.51	0	0	30	0	30	54
178	75	1	1	0	0	0	123	90	108	9.25	61.7	587.67	0	0	30	0	30	55
179	68	0	0	0	1	0	142	105	86	7.81	51.9	1674.29	0	1	2	1	2	54
180	65	1	1	0	1	0	138	104	101	6.36	89.5	698.51	0	0	30	0	30	60
181	53	1	0	0	1	0	134	97	105	10.6	75.9	859.91	0	0	30	0	30	56
182	77	0	0	0	1	0	158	109	82	7.23	64.3	596.28	0	0	30	0	30	40
183	63	1	0	1	0	0	127	81	65	8.88	66.7	674.36	0	0	30	0	30	64
184	52	0	0	0	0	0	113	72	90	6.89	48.5	849.27	0	0	30	0	30	42
185	68	1	1	0	1	0	106	67	76	9.35	68	1330.56	0	0	30	0	30	55
186	68	0	0	0	1	0	120	85	104	8.69	47.6	516.96	0	0	30	0	30	57
187	55	1	1	0	0	1	142	105	64	7.12	73.8	645.92	0	0	30	0	30	54
188	67	0	0	0	0	0	140	96	98	10.12	49.1	662.57	0	0	30	0	30	41
189	67	1	1	0	1	1	127	77	104	13.24	76	1241.44	1	1	27	1	27	52
190	82	1	1	1	0	0	142	92	78	12.39	74.7	630.16	0	0	30	0	30	58
191	68	0	0	0	0	1	141	95	68	14.97	105.8	1652.61	1	1	4	1	4	37
192	58	1	0	0	1	0	133	87	101	6.49	72.5	555.99	0	0	30	0	30	46
193	81	1	1	0	1	0	98	65	80	8.53	75.4	536.36	0	0	30	0	25	53
194	60	1	1	0	0	0	129	86	87	6.26	54.7	777.21	0	0	30	0	30	57
195	53	1	1	1	1	0	155	107	94	8.92	62.2	358.08	0	0	30	0	30	44
196	81	0	0	0	1	0	159	124	88	5.8	59.3	1003.29	0	0	30	1	25	60
197	37	1	0	0	0	0	121	83	102	9.07	53.2	832.25	0	0	30	0	30	48
198	77	1	1	0	1	0	95	63	93	16.24	89.8	1417.16	1	0	30	0	30	36
199	79	0	0	0	1	1	103	54	110	4.44	61.2	1601.41	0	0	30	0	30	53
200	87	0	0	0	1	0	107	60	95	8.13	52.5	925.55	0	0	30	0	30	49
201	73	0	0	0	0	0	158	127	89	10.38	52.9	1296.55	0	0	30	0	30	45
202	57	0	0	0	0	0	116	75	67	11.11	52.2	1601.94	0	0	30	0	30	61
203	48	1	1	1	0	0	136	88	68	6.16	73.7	896.55	0	0	30	0	30	51
204	82	0	0	0	0	0	135	86	69	12.6	68.3	663.67	0	0	30	0	30	32
205	85	1	1	0	1	1	100	51	85	5.35	106.3	1504.79	1	0	30	0	30	51
206	78	0	0	0	1	0	116	86	73	6.58	50.8	1860.55	1	0	30	0	30	54
207	73	1	0	0	1	0	130	92	103	9.16	59.4	838.73	1	0	30	0	30	51
208	70	1	1	0	0	0	137	104	90	9.09	76	685.46	0	0	30	0	30	60
209	83	1	0	0	0	0	147	103	76	8.43	132.5	1804.26	1	0	30	0	30	46
210	57	1	1	0	1	0	147	115	62	6.84	65.4	866.76	0	0	30	0	30	43
211	84	0	0	0	1	0	151	119	93	6.2	76.9	864.9	1	0	30	0	30	54
212	53	0	0	0	0	0	114	74	85	3.81	40.8	945.26	0	0	30	0	30	54
213	88	0	0	0	0	0	148	114	87	5.08	130.8	1283.42	1	0	30	0	30	20
214	72	0	0	0	1	0	109	68	80	9.86	111.6	1092	1	0	30	0	30	50
215	42	1	1	0	1	0	127	94	101	8.51	71.2	958.69	1	0	30	1	7	47
216	72	1	1	1	0	0	99	63	64	6.84	61.3	872.95	0	0	30	1	6	43
217	76	0	0	0	1	0	105	64	75	7.34	70.8	1579.73	1	0	30	0	30	45
218	53	0	0	0	0	0	135	102	64	6.32	40.1	871.09	1	0	30	0	30	45
219	42	1	1	0	0	0	137	93	110	9.36	61.7	1431.15	1	0	30	0	30	43
220	60	0	0	0	1	0	119	71	108	5.98	58.8	815.64	1	0	30	1	4	53
221	64	1	1	0	1	0	155	116	80	8	92.3	829.97	1	0	30	1	5	46
222	74	1	1	1	1	1	145	114	80	9.59	73.9	792.74	0	0	30	0	30	52
223	83	1	0	0	1	0	90	44	86	3.47	165	1272.22	1	0	30	1	5	42
224	64	1	1	0	0	0	149	109	102	7.32	97.1	831.15	1	0	30	1	4	57
225	70	0	0	0	1	0	121	71	93	11.06	45.7	963.21	1	0	30	1	7	55
226	57	1	1	0	1	0	121	86	62	11.9	59.8	870.11	0	0	30	0	30	56
227	88	1	1	0	1	1	107	63	66	8.98	108.6	806.75	1	0	30	0	30	53
228	45	1	1	0	1	0	153	115	68	9.87	71.9	869.39	0	0	30	0	30	64
229	82	0	0	0	1	0	132	95	100	16.3	65.1	722.24	0	0	30	0	30	38
230	60	1	1	0	0	0	145	114	66	7.54	82	899.93	0	0	30	0	30	62
231	52	1	1	0	1	0	118	84	96	12.83	79.9	828.19	0	0	30	0	30	62
232	79	1	0	0	1	0	102	65	94	12.15	157.5	1448.73	1	0	30	0	30	55
233	61	0	0	0	0	0	102	64	102	10.94	58.9	851.82	0	0	30	0	30	40
234	63	1	0	0	0	0	160	111	100	6.93	107	792.35	0	0	30	0	30	47
235	76	0	0	0	1	0	156	124	63	8.97	68.2	814.29	0	0	30	0	30	51
236	71	0	0	0	0	0	105	72	95	13.21	107.1	509.28	1	0	30	0	30	41
237	75	1	1	0	1	0	96	60	78	7.15	69.6	1413.24	1	0	30	0	30	51
238	60	1	1	0	0	0	123	92	67	19.16	97.7	900.49	0	0	30	0	30	45
239	53	1	1	0	1	0	102	67	83	12.08	67	1418.68	0	0	30	0	30	65
240	61	1	1	0	1	0	129	87	98	12.51	79	709.02	0	0	30	0	30	52
241	62	0	0	0	0	0	133	98	77	7.03	45.7	900.54	0	0	30	1	7	58
242	63	1	1	0	0	0	159	114	110	11.96	78.5	1077.27	1	0	30	0	30	52
243	64	1	0	0	1	0	113	78	110	20.47	48.84	629.97	0	0	30	0	30	44
244	67	0	1	0	1	0	123	85	70	8.42	69	916.95	1	0	30	0	30	#NULL!
245	57	1	0	1	1	1	93	50	96	7.67	77	748.09	1	0	30	0	30	#NULL!
246	50	1	0	0	1	0	112	67	93	6.29	85	539.34	0	0	30	0	30	#NULL!
247	64	0	0	0	1	0	110	66	62	5.43	70	527.84	0	0	30	0	30	#NULL!
248	52	1	0	0	1	0	109	72	94	5.63	84	689.83	0	0	30	0	30	#NULL!
249	74	0	0	0	1	0	121	84	74	6.87	52	768.97	0	0	30	0	30	#NULL!
250	64	0	1	0	0	1	137	106	74	5.34	69	868	0	0	30	0	30	#NULL!
251	56	1	0	1	1	0	152	119	70	5.54	68	1258.98	0	0	30	1	24	#NULL!
252	78	1	1	0	1	0	145	101	82	4.96	81	829.27	0	0	30	0	30	#NULL!
253	75	1	0	0	1	0	99	57	60	2.46	54	1419.8	0	0	30	1	26	#NULL!
254	60	0	1	0	1	0	142	105	100	5.79	66	575.6	0	0	30	0	30	#NULL!
255	61	1	0	0	1	0	157	123	96	7.04	79	1157.17	0	0	30	0	30	#NULL!
256	77	0	0	0	0	0	153	112	69	7.06	58	960.68	0	0	30	0	30	#NULL!
257	72	1	0	1	0	0	147	105	102	7.3	99	1230.5	1	0	30	0	30	#NULL!
258	68	0	0	0	1	0	128	87	65	6.86	57	1309.46	0	0	30	0	30	#NULL!
259	58	0	0	0	1	0	98	52	99	7.18	65	1296.45	0	0	30	0	30	#NULL!
260	67	1	1	1	0	0	99	54	87	10.54	84	728.92	0	0	30	0	30	#NULL!
261	73	1	1	1	1	0	113	82	94	7.29	105	1293.29	1	0	30	0	30	#NULL!
262	60	1	1	1	1	1	92	59	102	8.22	76	1390.5	0	0	30	0	30	#NULL!
263	42	1	1	1	0	0	151	108	88	5.84	69	1021.7	0	0	30	0	30	#NULL!
264	55	1	1	1	1	1	111	73	87	6.76	80	1479.76	0	0	30	0	30	#NULL!
265	60	1	0	1	1	0	132	92	94	6.27	75	1363.97	0	0	30	0	30	#NULL!
266	76	0	0	0	0	0	133	96	71	7.34	70	918.72	0	0	30	0	30	#NULL!
267	63	1	0	0	0	1	95	52	90	6.77	75	753.74	0	0	30	0	30	#NULL!
268	72	1	0	0	1	1	137	94	107	6.82	96	1642.04	1	0	30	0	30	#NULL!
269	56	0	1	0	0	0	143	94	77	5.37	55	1495.63	0	0	30	0	30	#NULL!
270	80	1	0	1	1	0	160	117	88	14.53	117	837.7	1	0	30	0	30	#NULL!
271	81	0	0	0	0	1	109	66	67	5.1	82	1268.94	1	0	30	0	30	#NULL!
272	53	1	0	0	0	0	105	56	92	6.6	76	875.55	1	0	30	0	30	#NULL!
273	58	1	0	0	1	0	98	48	80	8.11	82	1022.7	1	0	30	0	30	#NULL!
274	82	1	0	0	1	0	134	94	97	6.36	93	1412.7	1	0	30	0	30	#NULL!
275	71	1	0	0	0	0	118	84	86	4.22	89	1521.2	0	0	30	0	30	#NULL!
276	68	1	1	0	1	0	147	115	108	7.59	71	689.08	0	0	30	0	30	#NULL!
277	77	1	1	0	1	0	146	103	98	5.47	119	1529.14	1	0	30	0	30	#NULL!
278	49	0	0	0	1	0	103	64	92	9.06	61	1386.5	0	0	30	1	11	#NULL!
279	78	0	1	0	0	0	113	64	92	5.12	78	1733.67	0	0	30	0	30	#NULL!
280	56	1	0	1	0	1	148	106	89	6.89	70	1521.65	0	0	30	0	30	#NULL!
281	82	1	0	0	1	0	142	103	70	6.04	94	1528.47	1	0	30	0	30	#NULL!
282	70	0	1	0	1	0	149	111	110	6.57	85	844.39	1	0	30	0	30	#NULL!
283	76	1	0	1	1	1	133	95	65	6.39	79	2281.9	0	0	30	0	30	#NULL!
284	53	0	1	0	0	0	116	72	83	9.13	62	1583.98	0	0	30	0	30	#NULL!
285	74	1	1	1	0	1	151	114	76	9.71	84	786.32	0	0	30	0	30	#NULL!
286	83	0	1	1	1	1	111	68	86	12.88	142	1269.28	1	0	30	0	30	#NULL!
287	50	0	0	1	0	1	123	75	91	8.88	76	1057.44	0	0	30	0	30	#NULL!
288	69	0	1	0	1	1	97	51	82	16.54	146	1254.87	0	0	30	0	30	#NULL!
289	58	1	1	1	0	0	160	128	102	15.65	146	2424.28	1	1	5	1	5	#NULL!
290	53	1	1	1	1	1	91	46	61	13.41	80	714.39	0	0	30	0	30	#NULL!
291	72	1	1	1	1	0	97	50	80	6.74	68	1045.7	0	0	30	0	30	#NULL!
292	72	1	1	0	1	1	125	76	103	20.73	114	893.47	0	0	30	0	30	#NULL!
293	66	1	1	0	1	1	135	99	74	5.77	78	835.68	0	0	30	0	30	#NULL!
294	64	1	0	0	0	0	149	110	64	6.85	108	945.62	0	0	30	0	30	#NULL!
295	59	1	1	0	1	0	120	77	79	7.65	76	1291.71	0	1	25	0	30	#NULL!
296	75	1	0	1	0	0	100	63	87	5.81	70	1335.31	0	1	23	0	30	#NULL!
297	84	0	1	0	1	0	108	69	72	7.3	64	731.32	1	0	30	0	30	#NULL!
298	64	1	0	1	0	1	132	99	63	6.89	99	935.34	1	0	30	0	30	#NULL!
299	64	1	0	0	1	0	91	54	68	3.83	73	1313.71	0	0	30	0	30	#NULL!
300	80	0	0	0	0	0	120	81	109	4.1	67	850.58	1	0	30	0	30	#NULL!
301	71	0	1	0	1	0	105	60	84	10.82	107	1337.65	1	1	25	1	25	#NULL!
302	74	1	1	1	1	0	116	70	98	5.52	82	914.65	0	0	30	0	30	#NULL!
303	42	1	0	1	1	0	138	89	101	8.98	77	1205.07	0	0	30	0	30	#NULL!
304	67	1	1	0	1	0	126	93	86	4.58	82	1655.76	0	0	30	0	30	#NULL!
305	55	1	1	1	1	0	155	118	69	13.35	89	1221.2	1	0	30	0	30	#NULL!
306	55	0	1	1	1	0	136	98	104	9.67	55	746.66	0	0	30	0	30	#NULL!
307	63	1	1	1	0	0	150	118	109	5.57	73	852	0	0	30	0	30	#NULL!
308	65	1	1	1	1	0	141	104	61	11.03	85	836.23	0	0	30	0	30	#NULL!
309	82	1	0	0	1	0	106	61	68	9.72	124	1284.93	1	1	2	1	2	#NULL!
310	81	1	1	0	1	0	94	54	103	11.51	92	939.87	1	0	30	0	30	#NULL!
311	45	1	0	1	0	0	114	83	100	7.61	70	861.98	0	0	30	1	5	#NULL!
